# Supplementary material for: Caffeine-free hawk tea lowers cholesterol by reducing free cholesterol uptake and the production of very-low-density lipoprotein
Source: Commun Biol. 2019 May 8;2:173. doi: 10.1038/s42003-019-0396-4 (PMC6506518; doi:10.1038/s42003-019-0396-4)
Supplement: Supplementary file 4 — Supplementary Data 1 [file 42003_2019_396_MOESM4_ESM.xlsx]

## Sheet: Figure 1
	Figure 1a	Group	No.	Total cholesterol (mmol/L)	Triglycerides (mmol/L)	LDL-c (mmol/L)	HDL-c (mmol/L)	AST (U/L)	ALT (U/L)	Group	No.	Total cholesterol (mmol/L)	Triglycerides (mmol/L)	LDL-c (mmol/L)	HDL-c (mmol/L)	AST (U/L)	ALT (U/L)		Group	No.	Total cholesterol (mmol/L)	Triglycerides (mmol/L)	LDL-c (mmol/L)	HDL-c (mmol/L)	AST (U/L)	ALT (U/L)
		Normal diet group	1	1.88	1.22	0.5	1.77	219	47	HCHFD group	1	3.95	4.27	2.01	1.11	232	40		HCHFD+HTE	1	1.99	0.96	0.82	1.53	212	44
			2	1.83	3.36	0.23	1.5	163	36		2	3.05	1.85	1.96	0.88	315	170			2	2.26	0.95	1.03	1.56	208	115
			3	2.41	1.9	0.62	2.11	165	38		3	3.81	3.46	2.18	0.97	190	41			3	2.91	1.47	0.93	1.08	176	83
			4	1.59	2	0.26	1.39	244	39		4	3.02	1.43	1.8	1.19	258	155			4	3.59	1.93	1.71	2.17	258	145
			5	2.13	2.25	0.52	1.83	201	45		5	3.17	1.69	2.2	1.02	365	132			5	2.88	1.67	1.81	1.16	135	42
			6	2.02	1.52	0.4	1.79	257	36		6	3.16	2.38	1.33	1.71	199	50			6	3.13	0.92	0.8	1.71	145	48
			7	1.34	2.1	0.26	1.1	249	56		7	4.08	1.1	3.18	1.04	310	47			7	2.64	1.93	1.25	1.52	133	44
			8	1.88	1.03	0.5	1.64	296	60		8	4.1	2.04	3.17	0.81	395	233			8	2.36	1.51	1.08	1.48	170	54
			9	1.07	2.15	0.18	0.9	248	52		9	3.57	1.53	2.19	1.22	257	45			9	2.08	1.49	0.97	1.22	198	61
			10	2.03	1.63	0.55	1.76	179	37		10	3.14	1.38	2.08	1.11	257	52
	Figure 1c	Hepatic trigycerides	1	2	3	4	5	6	7	8	9	10
		Normal diet	0.790143	1.06342	0.912098	1.23433	0.541121	0.849968	1.41146	0.852145	1.46524	0.880061
		HCHFD	1.74794	1.84712	1.40481	1.25338	1.39142	1.05546	1.2438	1.23267	1.31062	0.576467
		HCHFD+HTE	0.982691	1.04146	0.925221	1.12309	1.0659	1.02772	0.594077	1.07757	1.28989
	Figure 1e	Parabacteroides	1	2	3	4	5	6	7	8	9	10
		Normal diet	0.014787	0.022576	0.010803	0.014694	0.007949	0.024937	0.004965	0.006837	0.015445	0.008113
		HCHFD	0.049325	0.095761	0.027187	0.044582	0.060212	0.098392	0.095476	0.069406	0.0784	0.109698
		HCHFD+HTE	0.039949	0.038965	0.031895	0.030199	0.023203	0.017248	0.020712	0.052926	0.03455
		Mucispirillum	1	2	3	4	5	6	7	8	9	10
		Normal diet	6.32e-05	0.000128	5.91e-05	1.54e-05	1.73e-05	7.36e-05	4.89e-05	6.85e-05	0	2.23e-05
		HCHFD	0.000262	0.000163	0.000454	0.00015	0.001144	0.000546	0.000122	0.000627	0.000416	1.68e-05
		HCHFD+HTE	5.59e-05	0.000123	0	7.02e-05	6.5e-05	0	1.61e-05	0	5.78e-05
		SMB53	1	2	3	4	5	6	7	8	9	10
		Normal diet	0.004297	0.001756	0.000754	0.004035	0.000985	0.002889	0.001125	0.001422	0.002571	0.001721
		HCHFD	0.010641	0.008272	0.0046	0.009029	0.01034	0.003635	0.007567	0.009415	0.008896	0.007667
		HCHFD+HTE	0.002274	0.002372	0.000333	0.000164	0.00091	7.53e-05	0.002012	0.006152	0.013077
		Clostridiaceae	1	2	3	4	5	6	7	8	9	10
		Normal diet	0.000948	0.002202	0.002834	0.001296	0.001914	0.001908	0.001062	0.000998	0.000425	0.001207
		HCHFD	0.004347	0.000359	0.000928	0.030681	0.000781	0.000221	0.000735	0.000798	0.000698	0.003255
		HCHFD+HTE	0.000336	0.000647	0.001198	0.000655	0.000953	0.000508	0.001867	0.00132	0.001059

## Sheet: Figure 2
	Figure 2a		Biologcal processes enriched by HCHFD-regulated genes	p value	log transformed p value
		Enriched by HCHFD up-regulated genes	Positive regulation of immune system process	4.2e-27	26.3768
			Regulation of immune system process	2e-27	26.699
			Leukocyte migration	6.5e-28	27.1871
			Immune response	1.1e-30	29.9586
			Immune system process	1.5e-40	39.8239
		Enriched by HCHFD down-regulated genes	Regulation of RNA biosynthetic process	4.2e-16	15.3768
			Primary metabolic process	2e-16	15.699
			Organic substance metabolic process	1.6e-17	16.7959
			Cellular metabolic process	1.7e-20	19.7696
			Metabolic process	5.7e-22	21.2441
			KEGG pathways enriched by HCHFD-regulated genes	p value	log transformed p value
		Enriched by HCHFD up-regulated genes	Chemokine signaling pathway	3.7e-08	7.4318
			Parkinson's disease	5.6e-09	8.25181
			Alzheimer's disease	2.4e-09	8.61979
			Oxidative phosphorylation	1.2e-09	8.92082
			Ribosome	1.1e-39	38.9586
		Enriched by HCHFD down-regulated genes	Signaling pathways regulating pluripotency of stem cells	0.00021	3.67778
			Axon guidance	5.4e-05	4.26761
			Steroid biosynthesis	2.9e-05	4.5376
			Metabolic pathways	2.1e-06	5.67778
			Biosynthesis of antibiotics	7.3e-07	6.13668
			Reactome pathways enriched by HCHFD-regulated genes	p value	log transformed p value
		Enriched by HCHFD up-regulated genes	Formation of the ternary complex, and subsequently, the 43S complex	1.2e-10	9.92082
			L13a-mediated translational silencing of Ceruloplasmin expression	2.1e-21	20.6778
			Nonsense Mediated Decay enhanced by the Exon Junction Complex	9.4e-22	21.0269
			GTP hydrolysis and joining of the 60S ribosomal subunit	6.7e-22	21.1739
			Formation of a pool of free 40S subunits	2.6e-22	21.585
		Enriched by HCHFD down-regulated genes	Synthesis of bile acids and bile salts via 27-hydroxycholesterol	0.01	2
			Synthesis of bile acids and bile salts via 7alpha-hydroxycholesterol	0.003	2.52288
			Synthesis of phosphatidylethanolamine	0.00024	3.61979
			Rho GTPase cycle	5e-05	4.30103
			Cholesterol biosynthesis	1.9e-07	6.72125
	Figure 2b		Biologcal processes enriched by HTE-regulated genes	p value	log transformed p value
		Enriched by HTE up-regulated genes	Lipid metabolic process	1.5e-08	7.82391
			Carboxylic acid metabolic process	5.3e-10	9.27572
			Oxoacid metabolic process	2.1e-10	9.67778
			Organic acid metabolic process	9.9e-11	10.0044
			Single-organism catabolic process	3e-11	10.5229
		Enriched by HTE down-regulated genes	Organic cyclic compound binding	1.3e-08	7.88606
			Regulation of gene expression	8.9e-09	8.05061
			Heterocyclic compound binding	7.3e-09	8.13668
			Nucleic acid metabolic process	9e-10	9.04576
			Nucleic acid binding	5.1e-10	9.29243
			KEGG pathways enriched by HTE-regulated genes	p value	log transformed p value
		Enriched by HTE up-regulated genes	Drug metabolism - cytochrome P450	0.00048	3.31876
			Metabolism of xenobiotics by cytochrome P450	0.00044	3.35655
			ABC transporters	0.00019	3.72125
			Sulfur metabolism	8.3e-05	4.08092
			Metabolic pathways	7.6e-05	4.11919
		Enriched by HTE down-regulated genes	Estrogen signaling pathway	0.02	1.69897
			Circadian rhythm	0.013	1.88606
			Thyroid hormone signaling pathway	0.012	1.92082
			Inositol phosphate metabolism	0.0013	2.88606
			Phosphatidylinositol signaling system	0.00017	3.76955
			Reactome pathways enriched by HTE-regulated genes	p value	log transformed p value
		Enriched by HTE up-regulated genes	Nectin/Necl trans heterodimerization	0.012	1.92082
			RA biosynthesis pathway	0.012	1.92082
			ABC transporters in lipid homeostasis	0.0084	2.07572
			Sulfide oxidation to sulfate	0.0079	2.10237
			Synthesis of bile acids and bile salts via 7alpha-hydroxycholesterol	0.00078	3.10791
		Enriched by HTE down-regulated genes	mRNA Splicing	0.052	1.284
			Transport of Mature mRNA derived from an Intron-Containing Transcript	0.039	1.40894
			Cleavage of growing transcript in the termination region	0.03	1.52288
			Synthesis of IP3 and IP4 in the cytosol	0.019	1.72125
			mRNA 3'-end processing	0.018	1.74473
				RPKM value
				ND			HCHFD			HCHFD+HTE
	Figure 2c		Gene	1	2	3	1	2	3	1	2	3
			Arsa	1686.54	933.594	2090.23	213.693	122.909	261.243	434.72	1066.74	366.397
			Faah	709.696	1385.4	1139.6	244.367	120.734	258.004	854.489	560.892	524.327
			Abcd1	1199.02	633.683	1573.87	29.6512	523.18	31.306	1365.11	1210.05	1029.7
			Pcsk9	3320.01	2894.63	3692.73	267.884	298.027	157.609	654.38	690.912	784.385
			Srebp2	1782.78	1807.21	1114.79	638.013	749.42	586.177	899.341	1099.96	1027.6
			Vapb	988.537	1343.8	1302.81	777.067	190.346	863.613	1435.26	1232.82	1352.93
			Gba	339.107	438.257	376.05	280.153	197.96	437.204	681.981	648.205	569.6
			Akr1c3	367.89	452.769	310.193	243.345	190.346	173.802	662.43	502.05	518.01
			Pla2g12a	414.664	317.325	409.455	368.084	240.38	629.358	1961.99	471.681	773.856
			Ppara	121.431	1136.76	708.195	19.4267	266.484	107.952	162.157	1186.32	704.367
			Elovl1	370.589	1194.81	790.277	240.277	40.2446	154.371	357.666	390.062	274.798
			Acot2	491.12	843.621	591.754	1014.28	1732.69	1024.46	612.978	437.515	499.058
			Pik3c2a	751.072	664.642	565.984	850.684	1176.88	611.006	241.511	285.666	532.75
			Synj1	538.793	326.032	355.052	335.366	850.575	403.739	135.706	312.239	269.534
			Ppard	1125.26	1336.06	1085.2	438.634	403.534	602.37	240.361	268.583	146.348
			Sgpl1	1100.97	929.724	2192.35	87.9313	959.344	104.713	132.256	115.785	141.084
			Angptl4	2352.16	3060.06	2539.77	2354.72	2395.1	2409.48	422.069	154.696	749.64
			Chka	4171.82	2998.14	3914.16	1733.06	2611.55	431.806	389.868	141.409	575.917
			Elovl5	964.251	3456.72	2324.06	8338.13	7005.82	106.872	502.573	388.164	550.649
			Ldlr	2926.93	3544.76	773.097	636.991	1398.77	1636.55	4382.85	3764.9	3575.53
			Pla2g16	1301.56	1952.32	961.122	1482.56	807.067	1899.95	1505.42	4657.01	2472.13
			Lipc	11757.2	14988.8	8829.54	6150.08	5176.32	4607.37	9437.33	8400.09	16020.4
			Acox2	8591.9	13336.4	12542.3	5423.11	4446.48	5490.42	13760.4	9850.25	11354.1
			Amacr	9236.84	8193.38	9198.9	7629.57	2895.44	4707.77	8811.7	11791.1	11715.2
			Srebp1	8153.85	17746	8368.54	6785.02	4401.89	9203.95	14994.4	9700.29	26458.5
			Fads1	9604.73	11759.4	5983.39	2300.53	3446.89	2143.92	4706.01	5934.44	10562.3
			Dab1	115.134	382.145	192.797	61.3474	83.7523	148.973	412.869	231.57	216.89
			Abcg5	162.807	101.583	157.483	99.1783	85.9276	34.5445	614.128	96.8036	313.754
			Cyp4a8	293.233	515.654	459.086	48.0555	26.1046	21.5903	123.056	552.35	33.6917
			Slc44a4	64.7631	126.737	108.806	33.7411	46.7707	38.8626	93.1542	126.224	91.5993
			Abcg8	100.743	52.2426	83.0364	11.247	7.61384	0	264.512	21.8283	70.542
			Sphk2	854.513	892.961	827.5	14.3144	20.6661	30.2264	1184.55	856.048	893.883
			Vldlr	51.2708	12.5769	45.8132	193.244	196.872	118.747	37.9517	34.166	88.4407
			Pip4k2b	62.9641	29.0237	63.9476	598.137	11.9646	15.1132	14.9507	3.79622	10.5287
			Ch25h	10.7939	14.5118	15.2711	37.8309	43.5077	29.1469	11.5005	17.083	3.1586

## Sheet: Figure 3
	Figure 3a	Biological processes enriched by HTE up-regulated genes	p value	log transformed p value
		Sterol biosynthetic process	1.1e-07	6.95861
		Single-organism process	1.1e-07	6.95861
		Secondary alcohol biosynthetic process	2.8e-07	6.55284
		Small molecule biosynthetic process	1.4e-06	5.85387
		Single-organism biosynthetic process	1.5e-06	5.82391
	Figure 3b	Biological processes enriched by HTE down-regulated genes	p value	log transformed p value
		Cell cycle process	6.3e-51	50.2007
		Cell cycle	2.5e-46	45.6021
		Mitotic cell cycle process	4.1e-44	43.3872
		Mitotic cell cycle	4.7e-44	43.3279
		Nuclear division	9.3e-35	34.0315
	Figure 3c	KEGG pathways enriched by HTE up-regulated genes	p value	log transformed p value
		MAPK signaling pathway	0.00037	3.4318
		Steroid biosynthesis	0.0011	2.95861
		Metabolic pathways	0.0017	2.76955
		Glycosphingolipid biosynthesis	0.0039	2.40894
		Biosynthesis of antibiotics	0.0071	2.14874
	Figure 3d	KEGG pathways enriched by HTE down-regulated genes	p value	log transformed p value
		Cell cycle	2.8e-11	10.5528
		DNA replication	2.5e-09	8.60206
		Fanconi anemia pathway	1.9e-06	5.72125
		Base excision repair	0.00029	3.5376
		Oocyte meiosis	0.001	3
	Figure 3e	Reactome pathways enriched by HTE up-regulated genes	p value	log transformed p value
		Cholesterol biosynthesis	4.9e-06	5.3098
		Activation of gene expression by SREBP	0.0044	2.35655
		Rho GTPase cycle	0.0066	2.18046
		RAF-independent MAPK1/3 activation	0.011	1.95861
		Passive transport by Aquaporins	0.011	1.95861
	Figure 3f	Reactome pathways enriched by HTE down-regulated genes	p value	log transformed p value
		Mitotic prometaphase	1.9e-13	12.7212
		Resolution of sister chromatid cohesion	3.5e-13	12.4559
		RHO GTPases activate formins	4.7e-12	11.3279
		Separation of Sister Chromatids	1e-09	9
		Activation of ATR in response to replication stress	2.2e-09	8.65758
	Figure 3g
		Pathway	Gene	mRNA fold change					log2 transformed (mRNA fold change)
				microarray	qPCR-1	qPCR-2	qPCR-3		microarray	qPCR-1	qPCR-2	qPCR-3
		Steroid pathway	LSS	2.27032	2.94753	2.99559	4.36052		1.1829	1.55951	1.58284	2.1245
			HMGCS1	2.67663	3.94473	2.65322	4.04966		1.42042	1.97993	1.40774	2.0178
		Metabolic pathway	MVD	2.48583	1.77813	1.69444	2.76687		1.31373	0.83036	0.76081	1.46825
			BAAT	2.98416	1.33754	2.7179	1.8397		1.57732	0.419585	1.44249	0.879467
		Cell cycle	MCM4	0.385519	0.209357	0.303842	0.257373		-1.37513	-2.25596	-1.71861	-1.95807
			MCM5	0.385834	0.419789	0.332147	0.424819		-1.37395	-1.25227	-1.59011	-1.23508
		DNA replication	MCM2	0.363061	0.472862	0.230735	0.201858		-1.46172	-1.08051	-2.11569	-2.30858
			POLE	0.496537	0.785544	0.564306	0.254216		-1.01003	-0.348236	-0.825449	-1.97587
	Figure 3h		mRNA fold change
		Gene	replicate 1	replicate 2	replicate 3	replicate 4	replicate 5
		LDLR	3.79753	3.58822	2.73672	2.57121	3.17342
		CYP51A1	2.51967	3.41912	3.18
		FPP	2.74084	3.34746	2.56496
		GK	1.77432	2.89523	3.04345	2.84674
		VLDLR	3.31601	2.62049	1.71715	1.91747
		SREBP2	2.73951	2.38024	2.27999	1.99384
		NPC1L1	2.84288	1.76357	2.20611	2.49958
		ABCA3	2.37178	2.28081	2.24125	2.19181
		IRS2	2.62604	1.94282	2.544	1.82325
		LRP10	1.96382	1.63476	2.29817	2.00041
		BAAT	1.33754	2.7179	1.8397	1.98251
		PPARG	1.66017	1.61071	1.50193	1.59316
		APOB	0.619927	0.76778	0.526924
		ACAT1	0.425131	0.473373	0.529675
		MTP	0.457336	0.652409	0.510999	0.28166
		CYP27A1	0.593986	0.535368	0.359454	0.393598
		LCAT	0.303536	0.465871	0.624318
		DGAT1	0.521152	0.542021	0.301587
		FXR	0.621319	0.386778	0.294049

## Sheet: Figure 4
	Figure 4a		HepG2-LDLR mRNA fold change
		HTE concentration (μg/ml)	replicate 1	replicate 2	replicate 3	replicate 4
		0	1.00244	1.00108	1.00379	1
		100	1.71915	1.66075	1.60448	2.0925
		200	2.36022	3.10417	2.54445	2.47078
		300	3.3382	3.76534	3.42213	3.18233
	Figure 4b		HepG2-LDLR mRNA fold change
		time (h)	replicate 1	replicate 2	replicate 3
		0	1.00041	1.00001	1.00094
		3	1.58016	1.81668	2.94918
		6	2.87204	4.23877	3.90082
		12	2.07139	2.9412	3.04216
		24	2.29867	2.36454	3.1213
	Figure 4d		HL-7702-LDLR mRNA fold change
		HTE concentration (μg/ml)	replicate 1	replicate 2	replicate 3	replicate 4
		0	1.00059	1.03401	1.00024	1.00086
		100	1.08676	1.45743	2.11348	1.89443
		200	1.97912	2.12503	2.32442	1.74022
		300	2.49498	2.00886	1.98061	2.66259
	Figure 4f		Rat-Ldlr mRNA fold change
			replicate 1	replicate 2	replicate 3
		Normal diet	1.00002	0.804334	1.07255
		HCHFD	0.353725	0.3674	0.45719
		HCHFD+HTE	0.933582	1.44173	1.13693
	Figure 4g		LDLR promoter activity
		HTE concentration (μg/ml)	replicate 1	replicate 2	replicate 3
		0	100	100	100
		100	122.18	135.388	141.117
		200	137.137	139.987	165.631
		300	155.435	181.752	209.014
	Figure 4h		LDLR 3′UTR activity
		HTE concentration (μg/ml)	replicate 1	replicate 2	replicate 3
		0	100	100	100
		100	101	116	108.5
		200	106	114	110
		300	106	119	112.5
	Figure 4j			LDLR promoter activity
				replicate 1	replicate 2	replicate 3	replicate 4
		LDLR-luc	DMSO	100	100	100	100
			HTE	130.893	136.316	150.191	140.476
		LDLR-SRE-mu	DMSO	54.9754	50.9004	26.7241	67.0488
			HTE	76.003	49.459	40.06	82.6823

## Sheet: Figure 5
	Figure 5a		HepG2-LDLR mRNA fold change
			replicate 1	replicate 2	replicate 3
		DMSO	1.00175	1.00299	1.00126
		HTE	3.30082	3.06897	2.945
		25-HC	0.590799	0.808857	0.67848
		25-HC+HTE	0.949582	1.04726	0.572364
			HepG2-SREBP2 mRNA fold change
			replicate 1	replicate 2	replicate 3
		DMSO	1.00264	1.0001	1.00049
		HTE	2.00184	2.61817	2.78973
		25-HC	0.697849	0.753256	0.577128
		25-HC+HTE	0.926132	0.848152	1.12787
			HepG2-HMGCR mRNA fold change
			replicate 1	replicate 2	replicate 3
		DMSO	1.00116	1.00366	1.01975
		HTE	2.23272	2.5651	2.47803
		25-HC	0.41445	0.384508	0.367979
		25-HC+HTE	0.235079	0.251682	0.345373
			HepG2-HMGCS1 mRNA fold change
			replicate 1	replicate 2	replicate 3
		DMSO	1.00013	1.01038	1
		HTE	2.11335	2.2559	2.79338
		25-HC	0.340483	0.648957	0.405125
		25-HC+HTE	0.318816	0.554483	0.438023
			HepG2-FPP mRNA fold change
			replicate 1	replicate 2	replicate 3
		DMSO	1.00137	1.00069	1.00147
		HTE	2.3062	2.39857	2.29244
		25-HC	0.570869	0.652344	0.522667
		25-HC+HTE	0.331838	0.459241	0.408991
	Figure 5b
			HepG2 cellular cholesterol
		time (h)	replicate 1	replicate 2	replicate 3
		0	100	100	100
		1	68.4288	54.7588	72.7347
		3	56.9168	61.4026	63.4527
		6	66.4207	66.9053	67.8917
		12	59.2393	61.6073	60.0263
		24	57.969	60	55.2425
	Figure 5d		Free cholesterol uptake by HepG2 cells
			replicate 1		replicate 2		replicate 3
		time (h)	Ezetimibe	HTE	Ezetimibe	HTE	Ezetimibe	HTE
		0	100	100	100	100	100	100
		1	62.1915	72.5821	67.9942	48.0815	45.2396	68.857
		3	64.2734	44.5575	63.5799	53.0249	48.0855	64.9693
		6	71.5556	50.0928	48.0276	52.5706	46.8344	63.1576
		24	48.269	29.3082	55.516	42.7652	47.4531	66.848
	Figure 5e		Free cholesterol uptake by Caco2 cells
			replicate 1	replicate 2	replicate 3
		DMSO	100	100	100
		HTE	69.4702	75.3838	52.5848

## Sheet: Figure 6
	Figure 6a		HepG2-MTP mRNA fold change
		HTE concentration (μg/ml)	replicate 1	replicate 2	replicate 3	replicate 4
		0	1.00213	1.0001	1.00014	1.00077
		100	0.847928	0.607296	0.689579	0.540456
		200	0.546079	0.511157	0.495392	0.491073
		300	0.400636	0.515037	0.44866	0.457758
	Figure 6b		HepG2-MTP mRNA fold change
		time (h)	replicate 1	replicate 2	replicate 3
		0	1.00325	1.00007	1.00081
		3	1.17413	0.880098	0.660713
		6	0.910669	0.656597	0.64413
		12	0.671997	0.439366	0.442072
		24	0.592164	0.399831	0.180634
	Figure 6c		HepG2-APOB mRNA fold change
		HTE concentration (μg/ml)	replicate 1	replicate 2	replicate 3	replicate 4
		0	1.00149	1.0004	1.01875	1.00075
		100	1.07177	0.604333	0.736309	0.768133
		200	0.783675	0.603304	0.722667	0.759475
		300	0.702339	0.784426	0.657729	0.852937
	Figure 6d		HepG2-APOB mRNA fold change
		time (h)	replicate 1	replicate 2	replicate 3
		0	1.00154	1	1.00101
		3	1.06363	0.8872	1.19315
		6	1.07713	0.782555	0.463305
		12	0.696833	0.561535	0.42982
		24	0.660465	0.423074	0.357478
	Figure 6e		HepG2-APOB ELISA
		HTE concentration (μg/ml)	replicate 1	replicate 2	replicate 3
		0	100	100	100
		100	77.0559	72.8418	61.4023
		200	47.4302	43.4887	35.6918
		300	25.1566	30.6966	21.2627
	Figure 6f		Caco2-MTP mRNA fold change
		HTE concentration (μg/ml)	replicate 1	replicate 2	replicate 3
		0	1	1	1
		100	0.93	0.78	0.76
		200	0.51	0.67	0.64
		300	0.54	0.37	0.64
	Figure 6g
			Caco2-APOB mRNA fold change
		HTE concentration (μg/ml)	replicate 1	replicate 2	replicate 3	replicate 4
		0	1	1	1	1.02
		100	0.82	0.51	0.9	0.67
		200	0.67	0.44	0.65	0.6
		300	0.43	0.29	0.58	0.54
	Figure 6h		Caco2-APOB ELISA
		HTE concentration (μg/ml)	replicate 1	replicate 2	replicate 3	replicate 4
		0	100	100	100	100
		100	93.4711	37.6913	85.6835	101.4
		200	66.6968	36.6804	44.8949	47.0967
		300	77.2114	38.7987	25.6121	28.7102
	Figure 6i		Rat-Mtp mRNA fold change
			replicate 1	replicate 2	replicate 3
		Normal diet	1	0.774992	0.724165
		HCHFD	0.643504	0.562157	0.63808
		HCHFD+HTE	0.539659	0.481318	0.492665
	Figure 6j		Rat-Apob mRNA fold change
			replicate 1	replicate 2	replicate 3
		Normal diet	1.00026	0.766755	0.906345
		HCHFD	0.50021	0.58719	0.677987
		HCHFD+HTE	0.672546	0.856674	0.518633
			HepG2-MTP mRNA fold change
	Figure 6k		replicate 1	replicate 2	replicate 3	replicate 4
		DMSO	1.00161	1.00392	1.00059	1.00295
		HTE	0.591754	0.661577	0.688326	0.719909
		25-HC	0.89002	1.23649	1.58275	1.23316
		25-HC+HTE	0.73085	0.75944	0.716789	0.684472
			HepG2-APOB mRNA fold change
			replicate 1	replicate 2	replicate 3	replicate 4
		DMSO	1.00007	1.00015	1.00015	1.01256
		HTE	0.76778	0.853437	0.818212	0.687876
		25-HC	1.06759	1.45699	1.57329	1.59806
		25-HC+HTE	0.822332	0.888254	0.911785	0.756442
	Figure 6m			MTP promoter activity
				replicate 1	replicate 2	replicate 3
		MTP-luc	DMSO	100	100	100
			HTE	49.8215	66.7268	37.4946
		MTP-SRE-del	DMSO	42.6932	43.1786	35.8095
			HTE	26.7663	21.4987	17.232
		MTP-DR1-del	DMSO	18.0677	16.7863	10.9191
			HTE	15.9867	13.8267	4.88643
		MTP-DR1-mu	DMSO	7.87125	14.3194	15.6542
			HTE	7.3215	13.8777	10.2168
	Figure 6n			APOB promoter activity
				replicate 1	replicate 2	replicate 3
		APOB-luc	DMSO	100	100	100
			HTE	62.8017	76.8433	74.7456
		APOB-DR2-del	DMSO	5.77398	12.9979	9.49358
			HTE	4.89412	13.7346	9.5547
		APOB-DR2-mu	DMSO	7.98527	13.7835	7.3736
			HTE	5.81764	12.4271	6.59216
	Figure 6o		MTP mRNA fold change
			replicate 1	replicate 2	replicate 3	replicate 4
		CMV-flag	1.0006	1.0039	1.00001	1.00337
		CMV-flag+HTE	0.395059	0.519777	0.65456	0.542956
		HNF4α-flag+HTE	1.98244	2.3775	1.39454	1.76076
	Figure 6p		APOB mRNA fold change
			replicate 1	replicate 2	replicate 3	replicate 4
		CMV-flag	1.00033	1.00014	1.00065	1.00059
		CMV-flag+HTE	0.640722	0.64982	0.73231	0.508679
		HNF4α-flag+HTE	1.8335	0.93825	1.16807	1.22886

## Sheet: Figure 7
	Figure 7a		Free cholesterol uptake by HepG2
			replicate 1	replicate 2	replicate 3
		DMSO	100	100	100
		EGCG	82.2125	78.7718	79.7618
		K-3-rha	107.882	90.0476	106.503
		K-3-glu	109.96	97.7554	103.464
		Q-3-glu	109.085	94.8915	103.452
	Figure 7b		HepG2-LDLR mRNA fold change
			replicate 1	replicate 2	replicate 3
		DMSO	1.00001	1.00001	1.00266
		EGCG	4.01816	2.52914	2.91446
		K-3-rha	1.69743	2.58472	1.35909
		K-3-glu	2.69722	3.01942	1.45009
		Q-3-glu	1.69303	2.73772	1.84523
	Figure 7d		HepG2-MTP mRNA fold change
			replicate 1	replicate 2	replicate 3	replicate 4	replicate 5
		DMSO	1.00176	1.00073	1.01198	1.00279	1.00415
		Kaempferol	0.677172	0.602861	0.743029	0.625138	0.529671
		Quercetin	0.647644	0.526498	0.682663	0.647925	0.743129
		C	2.17861	0.879623	1.98767	1.83043	1.27465
		EC	1.99353	0.874088	2.64999	1.86716	1.67634
		EGC	2.4934	0.73463	2.78502	1.26857	1.62659
	Figure 7e		HepG2-APOB mRNA fold change
			replicate 1	replicate 2	replicate 3	replicate 4	replicate 5
		DMSO	1.00061	1.02167	1.00066	1.00038	1
		Kaempferol	0.617096	0.671288	0.751489	0.675501	0.561558
		Quercetin	0.495995	0.615788	0.651138	0.53753	0.489669
		C	2.81732	1.17201	2.88725	1.7443	1.45683
		EC	3.18181	1.23767	3.76925	1.85705	1.82075
		EGC	3.35228	0.851135	3.92747	1.19808	0.92329
	Figure 7f		MTP promoter activity
			replicate 1	replicate 2	replicate 3
		DMSO	100	100	100
		Kaempferol	73.2794	76.8979	63.3536
		Quercetin	68.9824	71.5866	86.5296
		C	91.3529	111.112	115.696
		EC	112.176	118.565	106.334
		EGC	128.922	184.885	120.42
	Figure 7g		APOB promoter activity
			replicate 1	replicate 2	replicate 3
		DMSO	100	100	100
		Kaempferol	45.6155	51.7195	47.67
		Quercetin	50.4483	42.054	73.3079
		C	58.1175	105.778	111.428
		EC	139.717	121.974	118.822
		EGC	204.519	183.251	134.401
	Figure 7i
			APOB ELISA
			replicate 1	replicate 2	replicate 3	replicate 4
		DMSO	100	100	100	100
		Kaempferol	71.0727	61.119	45.0463	82.3319
		Quercetin	67.9609	89.2327	65.0273	73.8002
